# Supplementary material for: Sex‐ and time‐specific parental effects of warming on reproduction and offspring quality in a coral reef fish
Source: Evol Appl. 2021 Jan 13;14(4):1145–58. doi: 10.1111/eva.13187 (PMC8061261; doi:10.1111/eva.13187)
Supplement: Supplementary file 2 — Appendix S2 [file EVA-14-1145-s002.R]

# This code accompanies the manuscript
# Sex and time specific parental effects of ocean warming on reproduction and offspring quality in a coral reef fish
# Evolutionary Applications, 2021
# Rachel K. Spinks*, Lucrezia C. Bonzi, Timothy Ravasi, Philip L. Munday, Jennifer M. Donelson

# *corresponding author email: rachel.spinks@my.jcu.edu.au

# The following code was run on 
# R version 3.6.0 (2019-04-26)
# Platform: x86_64-apple-darwin15.6.0 (64-bit)
# Running under: macOS Mojave 10.14.6 
# CPU: 2.7 GHz Dual-Core Intel Core i5

library(rstanarm) # version 2.18.2
library(emmeans) # version 1.3.4
library(broom) # version 0.5.2
library(tidybayes) # version 1.0.4
library(tidyverse) # version 1.2.1

# Very slight variations in results occur due to the random nature of MCMC algorithms. 
# Setting our seed (i.e. pseudo random number generator) provided in each model will help reduce this.
# To replicate our exact results one must use the same hardware and software. 

# Run Bayesian model chains in parallel on multiple cores (i.e. model runs quicker). 
options(mc.cores = parallel::detectCores()) 

# The datasets to run the below code are located on James Cook University's Tropical Data Hub
# https://doi.org/10.25903/5f14fa3fafaba

## Read in data
# The 'Individual traits' dataset contains the following reproductive and offspring traits with the column headers in brackets: 
# breeding probability (Bred), egg area in mm2 (Egg Area), embryonic mortality (Embryo Mortality), hatch weight in mg (Hatch W), hatch standard length in mm (Hatch SL), and hatch yolk area mm2 (Hatch YA).
Ind <- read.csv('Individual traits.csv', stringsAsFactors = TRUE, strip.white = TRUE)
Ind$F1.Treatment <- factor(Ind$F1.Treatment, levels = c('CCC', 'CHC', 'HCC', 'HHC', 'CCH', 'CHH', 'HCH', 'HHH')) # reorder treatment levels
str(Ind)
# The 'Clutch traits' dataset contains the following reproductive and offspring traits with the column headers in brackets: 
# clutch size (Clutch Size), total eggs per pair (Total Eggs), and embryonic duration in days (Embryo Duration).
Clutch <- read.csv('Clutch traits.csv', stringsAsFactors = TRUE, strip.white = TRUE)
Clutch$F1.Treatment <- factor(Clutch$F1.Treatment, levels = c('CCC', 'CHC', 'HCC', 'HHC', 'CCH', 'CHH', 'HCH', 'HHH')) # reorder treatment levels 
str(Clutch)

# In both datasets the F1 Treatment codes represent
# CCC: Male developed in control temperature, female developed in control temperature, reproduction in control temperature
# CHC: Male developed in control temperature, female developed in high temperature, reproduction in control temperature
# HCC: Male developed in high temperature, female developed in control temperature, reproduction in control temperature
# HHC: Male developed in high temperature, female developed in high temperature, reproduction in control temperature
# CCH: Male developed in control temperature, female developed in control temperature, reproduction in high temperature
# CHH: Male developed in control temperature, female developed in high temperature, reproduction in high temperature
# HCH: Male developed in high temperature, female developed in control temperature, reproduction in high temperature
# HHH: Male developed in high temperature, female developed in high temperature, reproduction in high temperature


##########################
## Breeding probability ##
##########################

# select F1 generation and exclude NAs
BredProb <- Ind %>% filter(Generation == 'F1' & Bred != 'NA') 

# plot raw data as a percentage
BredPcent <- BredProb %>%  
  group_by(F1.Treatment, Bred) %>% 
  tally() %>% 
  complete(Bred, fill = list(n = 0)) %>% 
  mutate(Percentage = n / sum(n) * 100)
ggplot(BredPcent, aes(F1.Treatment, Percentage, fill = Bred)) + 
  geom_bar(stat = 'identity') +
  theme_bw() 

## Model
Bred.3 <- stan_glmer(Bred ~ F1.Treatment + 
                     (1 | F1.Male.Family) + (1 | F1.Female.Family) + 
                     (1 | F1.Pair.Replicate),
                     data = BredProb,
                     family = binomial(link = 'logit'), 
                     prior_intercept = normal(0, 20, autoscale = FALSE),
                     prior = normal(0, 20, autoscale = FALSE),
                     prior_covariance = decov(1, 1, 1, 1),
                     chains = 3,
                     iter = 10000,
                     thin = 3,
                     seed = 5799) 
## Model validation
posterior_vs_prior(Bred.3, pars = c('(Intercept)', 'F1.TreatmentCHC', 'F1.TreatmentHCC', 'F1.TreatmentHHC', 'F1.TreatmentCCH', 'F1.TreatmentCHH', 'F1.TreatmentHCH', 'F1.TreatmentHHH'), color_by = 'vs', group_by = TRUE,
                   facet_args = list(scales = 'free_y'))
rstan::stan_trace(Bred.3, pars = c('(Intercept)', 'F1.TreatmentCHC', 'F1.TreatmentHCC', 'F1.TreatmentHHC', 'F1.TreatmentCCH', 'F1.TreatmentCHH', 'F1.TreatmentHCH', 'F1.TreatmentHHH'))
rstan::stan_ac(Bred.3, pars = c('(Intercept)', 'F1.TreatmentCHC', 'F1.TreatmentHCC', 'F1.TreatmentHHC', 'F1.TreatmentCCH', 'F1.TreatmentCHH', 'F1.TreatmentHCH', 'F1.TreatmentHHH'))
pp_check(Bred.3)
pp_check(Bred.3, group = 'F1.Treatment', plotfun = 'violin_grouped')

## Model coefficients
(Bred.coef3 <- tidyMCMC(Bred.3$stanfit, conf.int = TRUE, conf.level = 0.95, conf.method = 'HPDinterval', rhat = TRUE, ess = TRUE) %>% as.data.frame)
Bred.coef3 <- Bred.coef3[ ,1]
plot(Bred.3, pars = Bred.coef3[c(2:8, 77:79)])

## Median, 50% and 95% credible intervals of model in response units
Bred.fit <- update(ref_grid(Bred.3), level = 0.50, type = 'response')
Bred.fit50 <- emmeans(Bred.fit, ~ F1.Treatment, type = 'response') %>% as.data.frame
Bred.fit50 <- rename(Bred.fit50, lower.HPD.50 = lower.HPD, upper.HPD.50 = upper.HPD)
Bred.fit95 <- emmeans(Bred.3, ~ F1.Treatment, type = 'response') %>% as.data.frame
(Bred.fit <- left_join(Bred.fit95, Bred.fit50))

## R squared
# Marginal
bayes_R2(Bred.3, re.form = NA) %>% median_hdi
# Conditional
bayes_R2(Bred.3, re.form = ~(1 | F1.Male.Family) + (1 | F1.Female.Family) + (1 | F1.Pair.Replicate)) %>% median_hdi

## Probability
(Bred.em3 <- emmeans(Bred.3, pairwise ~ F1.Treatment, type = 'link')$contrast %>% gather_emmeans_draws())
# Probability of a negative effect, ie. right treatment column being smaller than left treatment column
Bred.em3 %>% group_by(contrast) %>% dplyr::summarise(Prob = sum(.value>0)/n())
# Probability of a positive effect, ie. right treatment column being larger than left treatment column
Bred.em3 %>% group_by(contrast) %>% dplyr::summarise(Prob = sum(.value<0)/n())


#################
## Clutch size ##
#################

# plot raw data
Clutch %>% 
  ggplot(aes(x = F1.Treatment, y = Clutch.Size)) +
  geom_boxplot(outlier.shape = NA) +
  geom_jitter(width = 0, height = 0.1, colour = 'dark gray') +
  theme_bw() 

# remove CHH treatment
ClutchnoCHH <- Clutch %>% filter(F1.Treatment != 'CHH') 
ClutchnoCHH$F1.Treatment <- factor(ClutchnoCHH$F1.Treatment)

# plot clutch size and mother standard length by treatment
ClutchnoCHH %>% 
  ggplot(aes(x = Mother.SL, y = Clutch.Size, colour = F1.Treatment)) +
  geom_point() +
  stat_smooth(method = 'lm') +
  theme_bw() 

## Model with no covariates
CSize.8 <- stan_glmer(Clutch.Size ~ F1.Treatment + 
                      (1 | F1.Male.Family) + (1 | F1.Female.Family) + 
                      (1 | F1.Pair.Replicate) + (1 | F1.Pair),
                      data = ClutchnoCHH,
                      family = poisson('log'),
                      prior_intercept = normal(0, 10, autoscale = FALSE),
                      prior = normal(0, 2.5, autoscale = FALSE),
                      prior_covariance = decov(1, 1, 1, 1),
                      chains = 3,
                      iter = 5000,
                      thin = 2,
                      seed = 1729) 

## Model validation
posterior_vs_prior(CSize.8, pars = c('(Intercept)', 'F1.TreatmentCHC', 'F1.TreatmentHCC', 'F1.TreatmentHHC', 'F1.TreatmentCCH', 'F1.TreatmentHCH'), color_by = 'vs', group_by = TRUE,
                   facet_args = list(scales = 'free_y'))
rstan::stan_trace(CSize.8, pars = c('(Intercept)', 'F1.TreatmentCHC', 'F1.TreatmentHCC', 'F1.TreatmentHHC', 'F1.TreatmentCCH', 'F1.TreatmentHCH'))
rstan::stan_ac(CSize.8, pars = c('(Intercept)', 'F1.TreatmentCHC', 'F1.TreatmentHCC', 'F1.TreatmentHHC', 'F1.TreatmentCCH', 'F1.TreatmentHCH'))
pp_check(CSize.8)
pp_check(CSize.8, group = 'F1.Treatment', plotfun = 'violin_grouped')
# standardized residuals
coefs = as.matrix(CSize.8)[ ,c('(Intercept)', 'F1.TreatmentCHC', 'F1.TreatmentHCC', 'F1.TreatmentHHC', 'F1.TreatmentCCH', 'F1.TreatmentHCH')] 
Xmat = model.matrix(~ F1.Treatment, data=ClutchnoCHH) 
fit = exp(coefs %*% t(Xmat))
resid = sweep(fit, 2, ClutchnoCHH$Clutch.Size, "-") 
sd = apply(fit, 2, sqrt) 
resid=resid/sd 
fit = apply(fit, 2, median)
resid = apply(resid, 2, median)
ggplot(data=NULL) + geom_point(aes(y = resid, x = fit))

## Model with mother length as covariate
CSize.7 <- stan_glmer(Clutch.Size ~ F1.Treatment * scale(Mother.SL) +
                      (1 | F1.Male.Family) + (1 | F1.Female.Family) + 
                      (1 | F1.Pair.Replicate) + (1 | F1.Pair),
                      data = ClutchnoCHH,
                      family = poisson('log'),
                      prior_intercept = normal(0, 10, autoscale = FALSE),
                      prior = normal(0, 2.5, autoscale = FALSE),
                      prior_covariance = decov(1, 1, 1, 1),
                      chains = 3,
                      iter = 5000,
                      thin = 2,
                      seed = 1729) 

## Model validation
posterior_vs_prior(CSize.7, pars = c('(Intercept)', 'F1.TreatmentCHC', 'F1.TreatmentHCC', 'F1.TreatmentHHC', 'F1.TreatmentCCH', 'F1.TreatmentHCH', 'scale(Mother.SL)'), color_by = 'vs', group_by = TRUE,
                   facet_args = list(scales = 'free_y'))
rstan::stan_trace(CSize.7, pars = c('(Intercept)', 'F1.TreatmentCHC', 'F1.TreatmentHCC', 'F1.TreatmentHHC', 'F1.TreatmentCCH', 'F1.TreatmentHCH', 'scale(Mother.SL)'))
rstan::stan_ac(CSize.7, pars = c('(Intercept)', 'F1.TreatmentCHC', 'F1.TreatmentHCC', 'F1.TreatmentHHC', 'F1.TreatmentCCH', 'F1.TreatmentHCH', 'scale(Mother.SL)'))
pp_check(CSize.7)
pp_check(CSize.7, group = 'F1.Treatment', plotfun = 'violin_grouped')
# standardized residuals
coefs = as.matrix(CSize.7)[ ,c('(Intercept)', 'F1.TreatmentCHC', 'F1.TreatmentHCC', 'F1.TreatmentHHC', 'F1.TreatmentCCH', 'F1.TreatmentHCH')] 
Xmat = model.matrix(~ F1.Treatment, data=ClutchnoCHH) 
fit = exp(coefs %*% t(Xmat))
resid = sweep(fit, 2, ClutchnoCHH$Clutch.Size, "-") 
sd = apply(fit, 2, sqrt) 
resid=resid/sd 
fit = apply(fit, 2, median)
resid = apply(resid, 2, median)
ggplot(data=NULL) + geom_point(aes(y = resid, x = fit))

## Model comparison
kfold8 <- kfold(CSize.8, K = 10) # K-fold cross validation is equivalent to leave-one-out (LOO) cross-validation but best used when there are multiple problematic observations
kfold7 <- kfold(CSize.7, K = 10)
compare_models(kfold8, kfold7)

## Model coefficients
(CSize.coef8 <- tidyMCMC(CSize.8$stanfit, conf.int = TRUE, conf.level = 0.95, conf.method = 'HPDinterval', rhat = TRUE, ess = TRUE) %>% as.data.frame)
CSize.coef8 <- CSize.coef8[ ,1]
plot(CSize.8, pars = CSize.coef8[c(2:6, 80:83)])

## Median, 50% and 95% credible intervals of model
CSize.fit <- update(ref_grid(CSize.8), level = 0.50, type = 'response')
CSize.fit50 <- emmeans(CSize.fit, ~ F1.Treatment, type = 'response') %>% as.data.frame
CSize.fit50 <- rename(CSize.fit50, lower.HPD.50 = lower.HPD, upper.HPD.50 = upper.HPD)
CSize.fit95 <- emmeans(CSize.8, ~ F1.Treatment, type = 'response') %>% as.data.frame
(CSize.fit <- left_join(CSize.fit95, CSize.fit50))

## R squared
# Marginal
bayes_R2(CSize.8, re.form = NA) %>% median_hdi
# Conditional
bayes_R2(CSize.8, re.form = ~(1 | F1.Male.Family) + (1 | F1.Female.Family) + (1 | F1.Pair.Replicate)) %>% median_hdi # excluding observation level random effect (OLRE)

## Probability
(Clutch.em8 <- emmeans(CSize.8, pairwise ~ F1.Treatment)$contrast %>% gather_emmeans_draws())
# Probability of a negative effect, ie. right treatment column being smaller than left treatment column
Clutch.em8 %>% group_by(contrast) %>% dplyr::summarise(Prob = sum(.value>0)/n())
# Probability of a positive effect, ie. right treatment column being larger than left treatment column
Clutch.em8 %>% group_by(contrast) %>% dplyr::summarise(Prob = sum(.value<0)/n())


##########################
## Total eggs per pair ###
##########################

# plot raw data
Clutch %>%  
  ggplot(aes(x = F1.Treatment, y = Total.Eggs)) +
  geom_boxplot(outlier.shape = NA) +
  geom_jitter(width = 0, colour = 'dark gray') +
  theme_bw()

# remove CHH treatment
ClutchnoCHH <- Clutch %>% filter(F1.Treatment != 'CHH') 
ClutchnoCHH$F1.Treatment <- factor(ClutchnoCHH$F1.Treatment)

# plot clutch size and mother standard length by treatment
ClutchnoCHH %>% 
  ggplot(aes(x = Mother.SL, y = Total.Eggs, colour = F1.Treatment)) +
  geom_point() +
  stat_smooth(method = 'lm')  +
  theme_bw()

## Model with no covariates
EggTotal.5 <- stan_glmer(Total.Eggs ~ F1.Treatment + 
                         (1 | F1.Male.Family) + (1 | F1.Female.Family) +
                         (1 | F1.Pair.Replicate) + (1 | F1.Pair),
                         data = ClutchnoCHH,
                         family = poisson('log'),
                         prior_intercept = normal(0, 10, autoscale = FALSE),
                         prior = normal(0, 2.5, autoscale = FALSE),
                         prior_covariance = decov(1, 1, 1, 1),
                         chains = 3,
                         iter = 5000,
                         thin = 2, 
                         seed = 4893) 

## Model validation
posterior_vs_prior(EggTotal.5, pars = c('(Intercept)', 'F1.TreatmentCHC', 'F1.TreatmentHCC', 'F1.TreatmentHHC', 'F1.TreatmentCCH', 'F1.TreatmentHCH'), color_by = 'vs', group_by = TRUE,
                   facet_args = list(scales = 'free_y'))
rstan::stan_trace(EggTotal.5, pars = c('(Intercept)', 'F1.TreatmentCHC', 'F1.TreatmentHCC', 'F1.TreatmentHHC', 'F1.TreatmentCCH', 'F1.TreatmentHCH'))
rstan::stan_ac(EggTotal.5, pars = c('(Intercept)', 'F1.TreatmentCHC', 'F1.TreatmentHCC', 'F1.TreatmentHHC', 'F1.TreatmentCCH', 'F1.TreatmentHCH'))
pp_check(EggTotal.5)
pp_check(EggTotal.5, group = 'F1.Treatment', plotfun = 'violin_grouped')
# standardized residuals
coefs = as.matrix(EggTotal.5)[ ,c('(Intercept)', 'F1.TreatmentCHC', 'F1.TreatmentHCC', 'F1.TreatmentHHC', 'F1.TreatmentCCH', 'F1.TreatmentHCH')] 
Xmat = model.matrix(~ F1.Treatment, data=ClutchnoCHH) 
fit = exp(coefs %*% t(Xmat))
resid = sweep(fit, 2, ClutchnoCHH$Total.Eggs, "-") 
sd = apply(fit, 2, sqrt) 
resid=resid/sd 
fit = apply(fit, 2, median)
resid = apply(resid, 2, median)
ggplot(data=NULL) + geom_point(aes(y = resid, x = fit))

## Model with mother length as covariate
EggTotal.6 <- stan_glmer(Total.Eggs ~ F1.Treatment * scale(Mother.SL) + 
                         (1 | F1.Male.Family) + (1 | F1.Female.Family) +
                         (1 | F1.Pair.Replicate) + (1 | F1.Pair),
                         data = ClutchnoCHH,
                         family = poisson('log'),
                         prior_intercept = normal(0, 10, autoscale = FALSE),
                         prior = normal(0, 2.5, autoscale = FALSE),
                         prior_covariance = decov(1, 1, 1, 1),
                         chains = 3,
                         iter = 10000,
                         thin = 2,
                         seed = 4893)

## Model validation
posterior_vs_prior(EggTotal.6, pars = c('(Intercept)', 'F1.TreatmentCHC', 'F1.TreatmentHCC', 'F1.TreatmentHHC', 'F1.TreatmentCCH', 'F1.TreatmentHCH', 'scale(Mother.SL)'), color_by = 'vs', group_by = TRUE,
                   facet_args = list(scales = 'free_y'))
rstan::stan_trace(EggTotal.6, pars = c('(Intercept)', 'F1.TreatmentCHC', 'F1.TreatmentHCC', 'F1.TreatmentHHC', 'F1.TreatmentCCH', 'F1.TreatmentHCH', 'scale(Mother.SL)'))
rstan::stan_ac(EggTotal.6, pars = c('(Intercept)', 'F1.TreatmentCHC', 'F1.TreatmentHCC', 'F1.TreatmentHHC', 'F1.TreatmentCCH', 'F1.TreatmentHCH', 'scale(Mother.SL)'))
pp_check(EggTotal.6)
pp_check(EggTotal.6, group = 'F1.Treatment', plotfun = 'violin_grouped')
# standardized residuals
coefs = as.matrix(EggTotal.6)[ ,c('(Intercept)', 'F1.TreatmentCHC', 'F1.TreatmentHCC', 'F1.TreatmentHHC', 'F1.TreatmentCCH', 'F1.TreatmentHCH')] 
Xmat = model.matrix(~ F1.Treatment, data=ClutchnoCHH) 
fit = exp(coefs %*% t(Xmat))
resid = sweep(fit, 2, ClutchnoCHH$Total.Eggs, "-") 
sd = apply(fit, 2, sqrt) 
resid=resid/sd 
fit = apply(fit, 2, median)
resid = apply(resid, 2, median)
ggplot(data=NULL) + geom_point(aes(y = resid, x = fit))

## Model comparison
kfold5 <- kfold(EggTotal.5, K = 10) # K-fold cross validation is equivalent to leave-one-out (LOO) cross-validation but best used when there are multiple problematic observations
kfold6 <- kfold(EggTotal.6, K = 10)
compare_models(kfold5, kfold6)

## Model coefficients
(EggTotal.coef5 <- tidyMCMC(EggTotal.5$stanfit, conf.int = TRUE, conf.level = 0.95, conf.method = 'HPDinterval', rhat = TRUE, ess = TRUE) %>% as.data.frame)
EggTotal.coef5 <- EggTotal.coef5[ ,1]
plot(EggTotal.5, pars = EggTotal.coef5[c(2:6, 74:77)])

## Median, 50% and 95% credible intervals of model
CTotal.fit <- update(ref_grid(EggTotal.5), level = 0.50, type = 'response')
CTotal.fit50 <- emmeans(CTotal.fit, ~ F1.Treatment, type = 'response') %>% as.data.frame
CTotal.fit50 <- rename(CTotal.fit50, lower.HPD.50 = lower.HPD, upper.HPD.50 = upper.HPD)
CTotal.fit95 <- emmeans(EggTotal.5, ~ F1.Treatment, type = 'response') %>% as.data.frame
(CTotal.fit <- left_join(CTotal.fit95, CTotal.fit50))

## R squared
# Marginal
bayes_R2(EggTotal.5, re.form = NA) %>% median_hdi
# Conditional
bayes_R2(EggTotal.5, re.form = ~(1 | F1.Male.Family) + (1 | F1.Female.Family) + (1 | F1.Pair.Replicate)) %>% median_hdi # excluding observation level random effect (OLRE)

## Probability
(EggTotal.em5 <- emmeans(EggTotal.5, pairwise ~ F1.Treatment)$contrast %>% gather_emmeans_draws())
# Probability of a negative effect, ie. right treatment column being smaller than left treatment column
EggTotal.em5 %>% group_by(contrast) %>% dplyr::summarise(Prob = sum(.value>0)/n())
# Probability of a positive effect, ie. right treatment column being larger than left treatment column
EggTotal.em5 %>% group_by(contrast) %>% dplyr::summarise(Prob = sum(.value<0)/n())


##############
## Egg area ##
##############

# select F2 generation individuals with an egg area measurement
EggA <- Ind %>% filter(Generation == 'F2' & Egg.Area) 

# plot raw data 
  EggA %>% 
  ggplot(aes(x = F1.Treatment, y = Egg.Area)) +
  geom_boxplot(outlier.shape = NA) +
  geom_jitter(width = 0.2, colour = 'dark gray', size = 0.8) +
  theme_bw()

# remove CHH treatment
EggAnoCHH <- EggA %>% filter(F1.Treatment != 'CHH') 
EggAnoCHH$F1.Treatment <- factor(EggAnoCHH$F1.Treatment)

# plot egg area and mother standard length by treatment
EggAnoCHH %>% 
  ggplot(aes(x = Mother.SL, y = Egg.Area, colour = F1.Treatment)) +
  geom_point() +
  stat_smooth(method = 'lm')  +
  theme_bw()

## Model with no covariates
Egg.6 <- stan_glmer(Egg.Area ~ F1.Treatment + 
                    (1 | F1.Male.Family) + (1 | F1.Female.Family) + 
                    (1 | F1.Pair.Replicate/F1.Pair),
                    data = EggAnoCHH,
                    family = gaussian,
                    prior_intercept = normal(0, 5.12, autoscale = FALSE),
                    prior = normal(0, 1.28, autoscale = FALSE),
                    prior_aux = exponential(1/0.51, autoscale = FALSE),
                    prior_covariance = decov(1, 1, 1, 1),
                    chains = 3,
                    iter = 5000,
                    thin = 2, 
                    warmup = 1000,
                    seed = 2029) 

## Model validation
posterior_vs_prior(Egg.6, pars = c('(Intercept)', 'F1.TreatmentCHC', 'F1.TreatmentHCC', 'F1.TreatmentHHC', 'F1.TreatmentCCH', 'F1.TreatmentHCH'), color_by = 'vs', group_by = TRUE,
                   facet_args = list(scales = 'free_y'))
rstan::stan_trace(Egg.6, pars = c('(Intercept)', 'F1.TreatmentCHC', 'F1.TreatmentHCC', 'F1.TreatmentHHC', 'F1.TreatmentCCH', 'F1.TreatmentHCH'))
rstan::stan_ac(Egg.6, pars = c('(Intercept)', 'F1.TreatmentCHC', 'F1.TreatmentHCC', 'F1.TreatmentHHC', 'F1.TreatmentCCH', 'F1.TreatmentHCH'))
pp_check(Egg.6)
pp_check(Egg.6, group = 'F1.Treatment', plotfun = 'violin_grouped')
qqnorm(residuals(Egg.6))
resid <- resid(Egg.6)
mu <- fitted(Egg.6)
ggplot(data = NULL) + geom_point(aes(y = resid, x = mu))

## Model with mother length as covariate
Egg.10 <- stan_glmer(Egg.Area ~ F1.Treatment * scale(Mother.SL) + 
                    (1 | F1.Male.Family) + (1 | F1.Female.Family) + 
                    (1 | F1.Pair.Replicate/F1.Pair),
                    data = EggAnoCHH,
                    family = gaussian,
                    prior_intercept = normal(0, 5.12, autoscale = FALSE),
                    prior = normal(0, 1.28, autoscale = FALSE),
                    prior_aux = exponential(1/0.51, autoscale = FALSE),
                    prior_covariance = decov(1, 1, 1, 1),
                    chains = 3,
                    iter = 5000,
                    thin = 2, 
                    warmup = 1000,
                    seed = 2029)

## Model validation
posterior_vs_prior(Egg.10, pars = c('(Intercept)', 'F1.TreatmentCHC', 'F1.TreatmentHCC', 'F1.TreatmentHHC', 'F1.TreatmentCCH', 'F1.TreatmentHCH', 'scale(Mother.SL)'), color_by = 'vs', group_by = TRUE,
                   facet_args = list(scales = 'free_y'))
rstan::stan_trace(Egg.10, pars = c('(Intercept)', 'F1.TreatmentCHC', 'F1.TreatmentHCC', 'F1.TreatmentHHC', 'F1.TreatmentCCH', 'F1.TreatmentHCH', 'scale(Mother.SL)'))
rstan::stan_ac(Egg.10, pars = c('(Intercept)', 'F1.TreatmentCHC', 'F1.TreatmentHCC', 'F1.TreatmentHHC', 'F1.TreatmentCCH', 'F1.TreatmentHCH', 'scale(Mother.SL)'))
pp_check(Egg.10)
pp_check(Egg.10, group = 'F1.Treatment', plotfun = 'violin_grouped')
qqnorm(residuals(Egg.10))
resid <- resid(Egg.10)
mu <- fitted(Egg.10)
ggplot(data = NULL) + geom_point(aes(y = resid, x = mu))

## Model comparison
(loo3 <- loo(Egg.6))
(loo4 <- loo(Egg.10))
compare_models(loo6, loo10)

## Model coefficients
(Egg.coef6 <- tidyMCMC(Egg.6$stanfit, conf.int = TRUE, conf.level = 0.95, conf.method = 'HPDinterval', rhat = TRUE, ess = TRUE) %>% as.data.frame)
Egg.coef6 <- Egg.coef6[ ,1]
plot(Egg.6, pars = Egg.coef6[c(2:6, 81:84)])

## Median, 50% and 95% credible intervals of model
Egg.fit <- update(ref_grid(Egg.6), level = 0.50)
Egg.fit50 <- emmeans(Egg.fit, ~ F1.Treatment) %>% as.data.frame
Egg.fit50 <- rename(Egg.fit50, lower.HPD.50 = lower.HPD, upper.HPD.50 = upper.HPD)
Egg.fit95 <- emmeans(Egg.6, ~ F1.Treatment) %>% as.data.frame
(Egg.fit <- left_join(Egg.fit95, Egg.fit50))

## R squared
# Marginal
bayes_R2(Egg.6, re.form = NA) %>% median_hdi
# Conditional
bayes_R2(Egg.6, re.form = ~(1 | F1.Male.Family) + (1 | F1.Female.Family) + 
           (1 | F1.Pair.Replicate/F1.Pair)) %>% median_hdi

## Probability
(Egg.em6 <- emmeans(Egg.6, pairwise ~ F1.Treatment)$contrast %>% gather_emmeans_draws())
# Probability of a negative effect, ie. right treatment column being smaller than left treatment column
Egg.em6 %>% group_by(contrast) %>% dplyr::summarise(Prob = sum(.value>0)/n())
# Probability of a positive effect, ie. right treatment column being larger than left treatment column
Egg.em6 %>% group_by(contrast) %>% dplyr::summarise(Prob = sum(.value<0)/n())


########################
## Embryonic duration ##
########################

# plot raw data
Clutch %>% 
  ggplot(aes(x = F1.Treatment, y = Embryo.Duration)) +
  geom_boxplot(outlier.shape = NA) +
  geom_jitter(width = 0.2, height = 0.1, colour = 'dark gray') +
  theme_bw()

# remove CHH treatment
ClutchnoCHH <- Clutch %>% filter(F1.Treatment != 'CHH') 
ClutchnoCHH$F1.Treatment <- factor(ClutchnoCHH$F1.Treatment)

## Model 
EmbryoD.5 <- stan_glmer(Embryo.Duration ~ F1.Treatment +
                        (1 | F1.Male.Family) + (1 | F1.Female.Family) + 
                        (1 | F1.Pair.Replicate),
                        data = ClutchnoCHH,
                        family = gaussian,
                        prior_intercept = normal(10, 3, autoscale = FALSE),
                        prior = normal(0, 2, autoscale = FALSE),
                        prior_aux = exponential(1/0.72, autoscale = FALSE),
                        prior_covariance = decov(1, 1, 1, 1),
                        chains = 3,
                        iter = 5000,
                        thin = 2,
                        seed = 3953) 

## Model validation
posterior_vs_prior(EmbryoD.5, pars = c('(Intercept)', 'F1.TreatmentCHC', 'F1.TreatmentHCC', 'F1.TreatmentHHC', 'F1.TreatmentCCH', 'F1.TreatmentHCH'), color_by = 'vs', group_by = TRUE,
                   facet_args = list(scales = 'free_y'))
rstan::stan_trace(EmbryoD.5, pars = c('(Intercept)', 'F1.TreatmentCHC', 'F1.TreatmentHCC', 'F1.TreatmentHHC', 'F1.TreatmentCCH', 'F1.TreatmentHCH'))
rstan::stan_ac(EmbryoD.5, pars = c('(Intercept)', 'F1.TreatmentCHC', 'F1.TreatmentHCC', 'F1.TreatmentHHC', 'F1.TreatmentCCH', 'F1.TreatmentHCH'))
pp_check(EmbryoD.5)
pp_check(EmbryoD.5, group = 'F1.Treatment', plotfun = 'violin_grouped')
qqnorm(residuals(EmbryoD.5))
resid <- resid(EmbryoD.5)
mu <- fitted(EmbryoD.5)
ggplot(data = NULL) + geom_point(aes(y = resid, x = mu))

## Model coefficients
(EmbryoD.coef5 <- tidyMCMC(EmbryoD.5$stanfit, conf.int = TRUE, conf.level = 0.95, conf.method = 'HPDinterval', rhat = TRUE, ess = TRUE) %>% as.data.frame)
EmbryoD.coef5 <- EmbryoD.coef5[ ,1]
plot(EmbryoD.5, pars = EmbryoD.coef5[c(2:6, 46:48)])

## Median, 50% and 95% credible intervals of model
EmbryoD.fit <- update(ref_grid(EmbryoD.5), level = 0.50)
EmbryoD.fit50 <- emmeans(EmbryoD.fit, ~ F1.Treatment) %>% as.data.frame
EmbryoD.fit50 <- rename(EmbryoD.fit50, lower.HPD.50 = lower.HPD, upper.HPD.50 = upper.HPD)
EmbryoD.fit95 <- emmeans(EmbryoD.5, ~ F1.Treatment) %>% as.data.frame
(EmbryoD.fit <- left_join(EmbryoD.fit95, EmbryoD.fit50))

## R squared
# Marginal
bayes_R2(EmbryoD.5, re.form = NA) %>% median_hdi
# Conditional
bayes_R2(EmbryoD.5, re.form = ~(1 | F1.Male.Family) + (1 | F1.Female.Family) + (1 | F1.Pair.Replicate)) %>% median_hdi

## Probability
(EmbryoD.em5 <- emmeans(EmbryoD.5, pairwise ~ F1.Treatment)$contrast %>% gather_emmeans_draws())
# Probability of a negative effect, ie. right treatment column being smaller than left treatment column
EmbryoD.em5 %>% group_by(contrast) %>% dplyr::summarise(Prob = sum(.value>0)/n())
# Probability of a positive effect, ie. right treatment column being larger than left treatment column
EmbryoD.em5 %>% group_by(contrast) %>% dplyr::summarise(Prob = sum(.value<0)/n())


#########################
## Embryonic mortality ##
#########################

# select F2 generation and exclude NAs
EmbryoM <- Ind %>% filter(Generation == 'F2' & Embryo.Mortality != 'NA') 
# reorder levels
EmbryoM$Embryo.Mortality <- factor(EmbryoM$Embryo.Mortality, levels = c('Present', 'Absent'))  

# plot of raw data as a percentage
Pcent <- EmbryoM %>% 
  group_by(F1.Treatment, Embryo.Mortality) %>% 
  tally() %>% 
  complete(Embryo.Mortality, fill = list(n = 0)) %>% 
  mutate(Percentage = n / sum(n) * 100)

ggplot(Pcent, aes(F1.Treatment, Percentage, fill = Embryo.Mortality)) + 
  geom_bar(stat = 'identity') +
  theme_bw() 

# remove CHH treatment
EmbryoMnoCHH <- EmbryoM %>% filter(F1.Treatment != 'CHH')
EmbryoMnoCHH$F1.Treatment <- factor(EmbryoMnoCHH$F1.Treatment)

## Model
EggM.7 <- stan_glmer(Embryo.Mortality ~ F1.Treatment + 
                     (1 | F1.Male.Family) + (1 | F1.Female.Family) +
                     (1 | F1.Pair.Replicate/F1.Pair),
                     data = EmbryoMnoCHH,
                     family = binomial(link = 'logit'), 
                     prior_intercept = normal(0, 10, autoscale = FALSE),
                     prior = normal(0, 2.5, autoscale = FALSE),
                     prior_covariance = decov(1, 1, 1, 1),
                     chains = 3,
                     iter = 5000,
                     thin = 3,
                     seed = 3271) 
## Model validation
posterior_vs_prior(EggM.7, pars = c('(Intercept)', 'F1.TreatmentCHC', 'F1.TreatmentHCC', 'F1.TreatmentHHC', 'F1.TreatmentCCH', 'F1.TreatmentHCH'), color_by = 'vs', group_by = TRUE,
                   facet_args = list(scales = 'free_y'))
rstan::stan_trace(EggM.7, pars = c('(Intercept)', 'F1.TreatmentCHC', 'F1.TreatmentHCC', 'F1.TreatmentHHC', 'F1.TreatmentCCH', 'F1.TreatmentHCH'))
rstan::stan_ac(EggM.7, pars = c('(Intercept)', 'F1.TreatmentCHC', 'F1.TreatmentHCC', 'F1.TreatmentHHC', 'F1.TreatmentCCH', 'F1.TreatmentHCH'))
pp_check(EggM.7)
pp_check(EggM.7, group = 'F1.Treatment', plotfun = 'violin_grouped')

## Model coefficients
(EggM.coef7 <- tidyMCMC(EggM.7$stanfit, conf.int = TRUE, conf.level = 0.95, conf.method = 'HPDinterval', rhat = TRUE, ess = TRUE)%>% as.data.frame) 
EggM.coef7 <- EggM.coef7[ ,1]
plot(EggM.7, pars = EggM.coef7[c(2:6, 77:80)])

## Median, 50% and 95% credible intervals of model in response units (i.e. odds ratio)
EggM.fit <- update(ref_grid(EggM.7), level = 0.50, type = 'response')
EggM.fit50 <- emmeans(EggM.fit, ~ F1.Treatment, type = 'response') %>% as.data.frame
EggM.fit50 <- rename(EggM.fit50, lower.HPD.50 = lower.HPD, upper.HPD.50 = upper.HPD)
EggM.fit95 <- emmeans(EggM.7, ~ F1.Treatment, type = 'response') %>% as.data.frame
(EggM.fit <- left_join(EggM.fit95, EggM.fit50))

## R squared
# Marginal
bayes_R2(EggM.7, re.form = NA) %>% median_hdi
# Conditional
bayes_R2(EggM.7, re.form = ~(1 | F1.Male.Family) + (1 | F1.Female.Family) + 
           (1 | F1.Pair.Replicate/F1.Pair)) %>% median_hdi

## Probability
(EggM.em7 <- emmeans(EggM.7, pairwise ~ F1.Treatment, type = 'link')$contrast %>% gather_emmeans_draws())
# Probability of a negative effect, ie. right treatment column being smaller than left treatment column
EggM.em7 %>% group_by(contrast) %>% dplyr::summarise(Prob = sum(.value>0)/n())
# Probability of a positive effect, ie. right treatment column being larger than left treatment column
EggM.em7 %>% group_by(contrast) %>% dplyr::summarise(Prob = sum(.value<0)/n())


##################
## Hatch weight ##
##################

# select F2 generation individuals with a hatch weight measurement
HW <- Ind %>% filter(Generation == 'F2' & Hatch.W) 

# plot raw data
HW %>%  
  ggplot(aes(x = F1.Treatment, y = Hatch.W)) +
  geom_boxplot(outlier.shape = NA) +
  geom_jitter(width = 0.2, colour = 'dark gray', size = 0.8) +
  labs(y = 'F2 hatch weight (mg)') +
  theme_bw()

# remove CHH treatment
HWnoCHH <- HW %>% filter(F1.Treatment != 'CHH') 
HWnoCHH$F1.Treatment <- factor(HWnoCHH$F1.Treatment)

## Model
HatchW.7 <- stan_glmer(Hatch.W ~ F1.Treatment + 
                       (F1.Treatment | F1.Male.Family) + (F1.Treatment | F1.Female.Family) + 
                       (F1.Treatment | F1.Pair.Replicate/F1.Pair),
                       data = HWnoCHH,
                       family = gaussian,
                       prior_intercept = normal(0, 5.64, autoscale = FALSE),
                       prior = normal(0, 1.41, autoscale = FALSE),
                       prior_aux = exponential(1/0.56, autoscale = FALSE),
                       prior_covariance = decov(1, 1, 1, 1),
                       chains = 3,
                       iter = 10000,
                       thin = 3, 
                       adapt_delta = 0.99,
                       seed = 1020) 

## Model validation
posterior_vs_prior(HatchW.7, pars = c('(Intercept)', 'F1.TreatmentCHC', 'F1.TreatmentHCC', 'F1.TreatmentHHC', 'F1.TreatmentCCH', 'F1.TreatmentHCH'), color_by = 'vs', group_by = TRUE,
                   facet_args = list(scales = 'free_y'))
rstan::stan_trace(HatchW.7, pars = c('(Intercept)', 'F1.TreatmentCHC', 'F1.TreatmentHCC', 'F1.TreatmentHHC', 'F1.TreatmentCCH', 'F1.TreatmentHCH'))
rstan::stan_ac(HatchW.7, pars = c('(Intercept)', 'F1.TreatmentCHC', 'F1.TreatmentHCC', 'F1.TreatmentHHC', 'F1.TreatmentCCH', 'F1.TreatmentHCH'))
pp_check(HatchW.7)
pp_check(HatchW.7, group = 'F1.Treatment', plotfun = 'violin_grouped')
qqnorm(residuals(HatchW.7))
resid <- resid(HatchW.7)
mu <- fitted(HatchW.7)
ggplot(data = NULL) + geom_point(aes(y = resid, x = mu))

## Model coefficients
(HatchW.coef7 <- tidyMCMC(HatchW.7$stanfit, conf.int = TRUE, conf.level = 0.95, conf.method = 'HPDinterval', rhat = TRUE, ess = TRUE) %>% as.data.frame) 
HatchW.coef7 <- HatchW.coef7[ ,1]
plot(HatchW.7, pars = HatchW.coef7[c(2:6, 434, 455, 476, 497)])

## Median, 50% and 95% credible intervals of model
W.fit <- update(ref_grid(HatchW.7), level = 0.50)
W.fit50 <- emmeans(W.fit, ~ F1.Treatment) %>% as.data.frame
W.fit50 <- rename(W.fit50, lower.HPD.50 = lower.HPD, upper.HPD.50 = upper.HPD)
W.fit95 <- emmeans(HatchW.7, ~ F1.Treatment) %>% as.data.frame
(W.fit <- left_join(W.fit95, W.fit50))

## R squared
# Marginal
bayes_R2(HatchW.7, re.form = NA) %>% median_hdi
# Conditional
bayes_R2(HatchW.7, re.form = ~(F1.Treatment | F1.F1.Male.Family) + (F1.Treatment | F1.Female.Family) + 
           (F1.Treatment | F1.Pair.Replicate/F1.Pair)) %>% median_hdi

## Probability
(W.em7 <- emmeans(HatchW.7, pairwise ~ F1.Treatment)$contrast %>% gather_emmeans_draws())
# Probability of a negative effect, ie. right treatment column being smaller than left treatment column
W.em7 %>% group_by(contrast) %>% dplyr::summarise(Prob = sum(.value>0)/n())
# Probability of a positive effect, ie. right treatment column being larger than left treatment column
W.em7 %>% group_by(contrast) %>% dplyr::summarise(Prob = sum(.value<0)/n())


###########################
## Hatch standard length ##
###########################

# select F2 generation individuals with a hatch standard length measurement
HSL <- Ind %>% filter(Generation == 'F2' & Hatch.SL)

# plot raw data 
HSL %>% 
  ggplot(aes(x = F1.Treatment, y = Hatch.SL)) +
  geom_boxplot(outlier.shape = NA) +
  geom_jitter(width = 0.2, colour = 'dark gray', size = 0.8) +
  labs(y = 'F2 hatch standard length (mm)') +
  theme_bw()

# remove CHH treatment
HSLnoCHH <- HSL %>% filter(F1.Treatment != 'CHH') 
HSLnoCHH$F1.Treatment <- factor(HSLnoCHH$F1.Treatment)

## Model
HatchSL.4 <- stan_glmer(Hatch.SL ~ F1.Treatment + 
                       (1 | F1.Male.Family) + (1 | F1.F1.Female.Family) + 
                       (1 | F1.Pair.Replicate/F1.Pair),
                       data = HSLnoCHH,
                       family = gaussian,
                       prior_intercept = normal(5, 3.21, autoscale = FALSE),
                       prior = normal(0, 0.80, autoscale = FALSE),
                       prior_aux = exponential(1/0.32, autoscale = FALSE),
                       prior_covariance = decov(1, 1, 1, 1),
                       chains = 3,
                       iter = 5000,
                       thin = 2, 
                       warmup = 1000,
                       seed = 9403) 

## Model validation
posterior_vs_prior(HatchSL.4, pars = c('(Intercept)', 'F1.TreatmentCHC', 'F1.TreatmentHCC', 'F1.TreatmentHHC', 'F1.TreatmentCCH', 'F1.TreatmentHCH'), color_by = 'vs', group_by = TRUE,
                   facet_args = list(scales = 'free_y'))
rstan::stan_trace(HatchSL.4, pars = c('(Intercept)', 'F1.TreatmentCHC', 'F1.TreatmentHCC', 'F1.TreatmentHHC', 'F1.TreatmentCCH', 'F1.TreatmentHCH'))
rstan::stan_ac(HatchSL.4, pars = c('(Intercept)', 'F1.TreatmentCHC', 'F1.TreatmentHCC', 'F1.TreatmentHHC', 'F1.TreatmentCCH', 'F1.TreatmentHCH'))
pp_check(HatchSL.4)
pp_check(HatchSL.4, group = 'F1.Treatment', plotfun = 'violin_grouped')
qqnorm(residuals(HatchSL.4))
resid <- resid(HatchSL.4)
mu <- fitted(HatchSL.4)
ggplot(data = NULL) + geom_point(aes(y = resid, x = mu))

## Model coefficients
(HatchSL.coef4 <- tidyMCMC(HatchSL.4$stanfit, conf.int = TRUE, conf.level = 0.95, conf.method = 'HPDinterval', rhat = TRUE, ess = TRUE) %>% as.data.frame) 
HatchSL.coef4 <- HatchSL.coef4[ ,1]
plot(HatchSL.4, pars = HatchSL.coef4[c(2:6, 79:82)])

## Median, 50% and 95% credible intervals of model
SL.fit <- update(ref_grid(HatchSL.4), level = 0.50)
SL.fit50 <- emmeans(SL.fit, ~ F1.Treatment) %>% as.data.frame
SL.fit50 <- rename(SL.fit50, lower.HPD.50 = lower.HPD, upper.HPD.50 = upper.HPD)
SL.fit95 <- emmeans(HatchSL.4, ~ F1.Treatment) %>% as.data.frame
(SL.fit <- left_join(SL.fit95, SL.fit50))

## R squared
# Marginal
bayes_R2(HatchSL.4, re.form = NA) %>% median_hdi
# Conditional
bayes_R2(HatchSL.4, re.form = ~(1 | F1.Male.Family) + (1 | F1.Female.Family) + 
           (1 | F1.Pair.Replicate/F1.Pair)) %>% median_hdi

## Probability
(SL.em4 <- emmeans(HatchSL.4, pairwise ~ F1.Treatment)$contrast %>% gather_emmeans_draws())
# Probability of a negative effect, ie. right treatment column being smaller than left treatment column
SL.em4 %>% group_by(contrast) %>% dplyr::summarise(Prob = sum(.value>0)/n())
# Probability of a positive effect, ie. right treatment column being larger than left treatment column
SL.em4 %>% group_by(contrast) %>% dplyr::summarise(Prob = sum(.value<0)/n())


#####################
## Hatch yolk area ##
#####################

# select F2 generation individuals with a hatch yolk area measurement
HYA <- Ind %>% filter(Generation == 'F2' & Hatch.YA)

# plot raw data
HYA %>% 
  ggplot(aes(x = F1.Treatment, y = Hatch.YA)) +
  geom_boxplot(outlier.shape = NA) +
  geom_jitter(width = 0.2, colour = 'dark gray', size = 0.8) +
  labs(y = 'F2 hatch yolk area (mm2)') +
  theme_bw()

# remove CHH treatment
HYAnoCHH <- HYA %>% filter(F1.Treatment != 'CHH')
HYAnoCHH$F1.Treatment <- factor(HYAnoCHH$F1.Treatment)

## Model
Yolk.7 <- stan_glmer(Hatch.YA ~ F1.Treatment + 
                     (F1.Treatment | F1.Male.Family) + (F1.Treatment | F1.Female.Family) + 
                     (F1.Treatment | F1.Pair.Replicate/F1.Pair),
                     data = HYAnoCHH,
                     family = gaussian,
                     prior_intercept = normal(0, 2.5, autoscale = FALSE),
                     prior = normal(0, 0.63, autoscale = FALSE),
                     prior_aux = exponential(1/0.25, autoscale = FALSE),
                     prior_covariance = decov(1, 1, 1, 1),
                     chains = 3,
                     iter = 10000,
                     thin = 2, 
                     seed = 0965) 

## Model validation
posterior_vs_prior(Yolk.7, pars = c('(Intercept)', 'F1.TreatmentCHC', 'F1.TreatmentHCC', 'F1.TreatmentHHC', 'F1.TreatmentCCH', 'F1.TreatmentHCH'), color_by = 'vs', group_by = TRUE,
                   facet_args = list(scales = 'free_y'))
rstan::stan_trace(Yolk.7, pars = c('(Intercept)', 'F1.TreatmentCHC', 'F1.TreatmentHCC', 'F1.TreatmentHHC', 'F1.TreatmentCCH', 'F1.TreatmentHCH'))
rstan::stan_ac(Yolk.7, pars = c('(Intercept)', 'F1.TreatmentCHC', 'F1.TreatmentHCC', 'F1.TreatmentHHC', 'F1.TreatmentCCH', 'F1.TreatmentHCH'))
pp_check(Yolk.7)
pp_check(Yolk.7, group = 'F1.Treatment', plotfun = 'violin_grouped')
qqnorm(residuals(Yolk.7))
resid <- resid(Yolk.7)
mu <- fitted(Yolk.7)
ggplot(data = NULL) + geom_point(aes(y = resid, x = mu))

## Model coefficients
(Yolk.coef7 <- tidyMCMC(Yolk.7$stanfit, conf.int = TRUE, conf.level = 0.95, conf.method = 'HPDinterval', rhat = TRUE, ess = TRUE) %>% as.data.frame) 
Yolk.coef7 <- Yolk.coef7[ ,1]
plot(Yolk.7, pars = Yolk.coef7[c(2:6, 434, 455, 476, 497)])

## Median, 50% and 95% credible intervals of model
Yolk.fit <- update(ref_grid(Yolk.7), level = 0.50)
Yolk.fit50 <- emmeans(Yolk.fit, ~ F1.Treatment) %>% as.data.frame
Yolk.fit50 <- rename(Yolk.fit50, lower.HPD.50 = lower.HPD, upper.HPD.50 = upper.HPD)
Yolk.fit95 <- emmeans(Yolk.7, ~ F1.Treatment) %>% as.data.frame
(Yolk.fit <- left_join(Yolk.fit95, Yolk.fit50))

## R squared
# Marginal
bayes_R2(Yolk.7, re.form = NA) %>% median_hdi
# Conditional
bayes_R2(Yolk.7, re.form = ~(F1.Treatment | F1.Male.Family) + (F1.Treatment | F1.Female.Family) + 
           (F1.Treatment | F1.Pair.Replicate/F1.Pair)) %>% median_hdi

## Probability
(Yolk.em7 <- emmeans(Yolk.7, pairwise ~ F1.Treatment)$contrast %>% gather_emmeans_draws())
# Probability of a negative effect, ie. right treatment column being smaller than left treatment column
Yolk.em7 %>% group_by(contrast) %>% dplyr::summarise(Prob = sum(.value>0)/n())
# Probability of a positive effect, ie. right treatment column being larger than left treatment column
Yolk.em7 %>% group_by(contrast) %>% dplyr::summarise(Prob = sum(.value<0)/n())
